# Supplementary material for: Site-Directed Mutagenesis Increased the Catalytic Activity and Stability of Oenococcus oeni β-Glucosidase: Characterization of Enzymatic Properties and Exploration of Mechanisms
Source: Int J Mol Sci. 2025 Apr 23;26(9):3983. doi: 10.3390/ijms26093983 (PMC12072002; doi:10.3390/ijms26093983)
Supplement: Supplementary file 1 [file ijms-26-03983-s001.zip]

Archive with 2 entries (2 files):
- Highlights.pdf
- Tables S1-S3.pdf
